# Supplementary material for: When imaging speaks louder than symptoms: a case report
Source: Eur Heart J Case Rep. 2026 May 20;10(6):ytag379. doi: 10.1093/ehjcr/ytag379 (PMC13242231; doi:10.1093/ehjcr/ytag379)
Supplement: ytag379_Supplementary_Data [file ytag379_supplementary_data.zip]

Archive with 2 entries (2 files):
- CAG video.mp4
- Video TOE 1.mp4
